# Supplementary material for: Human ACE2 expression, a major tropism determinant for SARS-CoV-2, is regulated by upstream and intragenic elements
Source: PLoS Pathog. 2023 Feb 22;19(2):e1011168. doi: 10.1371/journal.ppat.1011168 (PMC9987828; doi:10.1371/journal.ppat.1011168)
Supplement: S1 Table — (XLSX) [file ppat.1011168.s004.xlsx]

## Sheet: Table 1
Supplementary Table 1: Statistical analyis of expression data
FIGURE 2B	ANOVA
Jejunum	Number of families	1
	Number of comparisons per family	3
	Alpha	0.05
	Tukey's multiple comparisons test	Mean Diff.	95.00% CI of diff.	Below threshold?	Summary	Adjusted P Value
	mAce2 f vs. MP-ACE2 f	1097	-347.7 to 2541	No	ns	0.1405
	mAce2 f vs. hACE2 f	2477	1033 to 3922	Yes	**	0.0026
	MP-ACE2 f vs. hACE2 f	1380	-287.7 to 3048	No	ns	0.1054
	ANOVA
	Number of families	1
	Number of comparisons per family	3
	Alpha	0.05
	Tukey's multiple comparisons test	Mean Diff.	95.00% CI of diff.	Below threshold?	Summary	Adjusted P Value
	mAce2 m vs. MP-ACE2 m	1838	776.1 to 2900	Yes	**	0.0057
	mAce2 m vs. hACE2 m	1711	761.0 to 2661	Yes	**	0.0048
	MP-ACE2 m vs. hACE2 m	-127.2	-1189 to 934.7	No	ns	0.921
FIGURE 3A	ANOVA
Kidney	Number of families	1
	Number of comparisons per family	3
	Alpha	0.05
	Tukey's multiple comparisons test	Mean Diff.	95.00% CI of diff.	Below threshold?	Summary	Adjusted P Value
	mAce2 m vs. MP-ACE2 m	-249.1	-1030 to 532.0	No	ns	0.5877
	mAce2 m vs. hACE2 m	-1652	-2350 to -952.9	Yes	**	0.0014
	MP-ACE2 m vs. hACE2 m	-1402	-2184 to -621.3	Yes	**	0.0048
	ANOVA
	Number of families	1
	Number of comparisons per family	3
	Alpha	0.05
	Tukey's multiple comparisons test	Mean Diff.	95.00% CI of diff.	Below threshold?	Summary	Adjusted P Value
	mAce2 f vs. MP-ACE2 f	120.5	-89.02 to 330.0	No	ns	0.2923
	mAce2 f vs. hACE2 f	-49.3	-258.8 to 160.2	No	ns	0.7933
	MP-ACE2 f vs. hACE2 f	-169.8	-411.7 to 72.14	No	ns	0.1781
FIGURE 4A	ANOVA
Lung	Number of families	1
	Number of comparisons per family	15
	Alpha	0.05
	Tukey's multiple comparisons test	Mean Diff.	95.00% CI of diff.	Below threshold?	Summary	Adjusted P Value
	mAce2 f vs. mAce2 m	-12.05	-62.00 to 37.90	No	ns	0.9661
	mAce2 f vs. MP-ACE2 f	82.22	32.27 to 132.2	Yes	***	0.0009
	mAce2 f vs. MP-ACE2 m	64.56	14.61 to 114.5	Yes	**	0.0082
	mAce2 f vs. hACE2 f	94.6	44.65 to 144.5	Yes	***	0.0002
	mAce2 f vs. hACE2 m	91.47	41.52 to 141.4	Yes	***	0.0003
	mAce2 m vs. MP-ACE2 f	94.27	36.60 to 151.9	Yes	**	0.001
	mAce2 m vs. MP-ACE2 m	76.61	18.94 to 134.3	Yes	**	0.0066
	mAce2 m vs. hACE2 f	106.7	48.98 to 164.3	Yes	***	0.0003
	mAce2 m vs. hACE2 m	103.5	45.85 to 161.2	Yes	***	0.0004
	MP-ACE2 f vs. MP-ACE2 m	-17.66	-75.33 to 40.02	No	ns	0.9126
	MP-ACE2 f vs. hACE2 f	12.38	-45.29 to 70.05	No	ns	0.9794
	MP-ACE2 f vs. hACE2 m	9.253	-48.42 to 66.93	No	ns	0.9944
	MP-ACE2 m vs. hACE2 f	30.04	-27.64 to 87.71	No	ns	0.5564
	MP-ACE2 m vs. hACE2 m	26.91	-30.76 to 84.58	No	ns	0.6602
	hACE2 f vs. hACE2 m	-3.127	-60.80 to 54.55	No	ns	>0.9999
FIGURE 4C	Brown-Forsyth and Welch ANOVA
Trachea	Number of families	1
	Number of comparisons per family	15
	Alpha	0.05
	Dunnett's T3 multiple comparisons test	Mean Diff.	95.00% CI of diff.	Below threshold?	Summary	Adjusted P Value
	mAce2 f vs. mAce2 m	26.41	-15.98 to 68.79	No	ns	0.2546
	mAce2 f vs. MP-ACE2 f	-23.61	-76.24 to 29.03	No	ns	0.7645
	mAce2 f vs. MP-ACE2 m	-34.94	-76.16 to 6.285	No	ns	0.1001
	mAce2 f vs. hACE2 f	49.67	8.302 to 91.04	Yes	*	0.0236
	mAce2 f vs. hACE2 m	48.44	7.019 to 89.86	Yes	*	0.0264
	mAce2 m vs. MP-ACE2 f	-50.01	-102.3 to 2.303	No	ns	0.0596
	mAce2 m vs. MP-ACE2 m	-61.34	-86.97 to -35.71	Yes	**	0.0041
	mAce2 m vs. hACE2 f	23.26	4.031 to 42.50	Yes	*	0.0345
	mAce2 m vs. hACE2 m	22.04	2.325 to 41.75	Yes	*	0.0403
	MP-ACE2 f vs. MP-ACE2 m	-11.33	-61.41 to 38.74	No	ns	0.9862
	MP-ACE2 f vs. hACE2 f	73.28	21.79 to 124.8	Yes	*	0.0113
	MP-ACE2 f vs. hACE2 m	72.05	20.51 to 123.6	Yes	*	0.0122
	MP-ACE2 m vs. hACE2 f	84.61	51.48 to 117.7	Yes	**	0.0079
	MP-ACE2 m vs. hACE2 m	83.38	49.98 to 116.8	Yes	**	0.0082
	hACE2 f vs. hACE2 m	-1.227	-5.568 to 3.115	No	ns	0.7002
FIGURE 4E	ANOVA
Nasal epithelium	Number of families	1
	Number of comparisons per family	66
	Alpha	0.05
	Tukey's multiple comparisons test	Mean Diff.	95.00% CI of diff.	Below threshold?	Summary	Adjusted P Value
	OE mAce2 f vs. OE mAce2 m	50.84	1.611 to 100.1	Yes	*	0.0378
	OE mAce2 f vs. OE MP-ACE2 f	-21.47	-66.00 to 23.06	No	ns	0.8658
	OE mAce2 f vs. OE MP-ACE2 m	2.853	-41.68 to 47.38	No	ns	>0.9999
	OE mAce2 f vs. OE hACE2 f	0.04917	-49.18 to 49.28	No	ns	>0.9999
	OE mAce2 f vs. OE hACE2 m	98.44	49.21 to 147.7	Yes	****	<0.0001
	OE mAce2 f vs. RE mAce2 f	39.77	3.408 to 76.12	Yes	*	0.0219
	OE mAce2 f vs. RE mAce2 m	63.81	14.58 to 113.0	Yes	**	0.0031
	OE mAce2 f vs. RE MP-ACE2 f	0.9392	-48.29 to 50.17	No	ns	>0.9999
	OE mAce2 f vs. RE MP-ACE2 m	-23.7	-68.23 to 20.83	No	ns	0.7781
	OE mAce2 f vs. RE hACE2 f	108	63.47 to 152.5	Yes	****	<0.0001
	OE mAce2 f vs. RE hACE2 m	103.3	45.83 to 160.8	Yes	****	<0.0001
	OE mAce2 m vs. OE MP-ACE2 f	-72.31	-127.8 to -16.77	Yes	**	0.003
	OE mAce2 m vs. OE MP-ACE2 m	-47.99	-103.5 to 7.550	No	ns	0.1459
	OE mAce2 m vs. OE hACE2 f	-50.79	-110.2 to 8.582	No	ns	0.1552
	OE mAce2 m vs. OE hACE2 m	47.6	-11.77 to 107.0	No	ns	0.2241
	OE mAce2 m vs. RE mAce2 f	-11.07	-60.30 to 38.15	No	ns	0.9996
	OE mAce2 m vs. RE mAce2 m	12.97	-46.40 to 72.34	No	ns	0.9997
	OE mAce2 m vs. RE MP-ACE2 f	-49.9	-109.3 to 9.472	No	ns	0.1726
	OE mAce2 m vs. RE MP-ACE2 m	-74.54	-130.1 to -19.00	Yes	**	0.002
	OE mAce2 m vs. RE hACE2 f	57.16	1.619 to 112.7	Yes	*	0.0389
	OE mAce2 m vs. RE hACE2 m	52.48	-13.90 to 118.9	No	ns	0.2409
	OE MP-ACE2 f vs. OE MP-ACE2 m	24.33	-27.09 to 75.74	No	ns	0.8793
	OE MP-ACE2 f vs. OE hACE2 f	21.52	-34.02 to 77.06	No	ns	0.9659
	OE MP-ACE2 f vs. OE hACE2 m	119.9	64.38 to 175.5	Yes	****	<0.0001
	OE MP-ACE2 f vs. RE mAce2 f	61.24	16.71 to 105.8	Yes	**	0.0014
	OE MP-ACE2 f vs. RE mAce2 m	85.28	29.74 to 140.8	Yes	***	0.0003
	OE MP-ACE2 f vs. RE MP-ACE2 f	22.41	-33.13 to 77.95	No	ns	0.955
	OE MP-ACE2 f vs. RE MP-ACE2 m	-2.225	-53.64 to 49.19	No	ns	>0.9999
	OE MP-ACE2 f vs. RE hACE2 f	129.5	78.05 to 180.9	Yes	****	<0.0001
	OE MP-ACE2 f vs. RE hACE2 m	124.8	61.82 to 187.8	Yes	****	<0.0001
	OE MP-ACE2 m vs. OE hACE2 f	-2.803	-58.34 to 52.73	No	ns	>0.9999
	OE MP-ACE2 m vs. OE hACE2 m	95.59	40.05 to 151.1	Yes	****	<0.0001
	OE MP-ACE2 m vs. RE mAce2 f	36.91	-7.616 to 81.44	No	ns	0.1868
	OE MP-ACE2 m vs. RE mAce2 m	60.96	5.420 to 116.5	Yes	*	0.0212
	OE MP-ACE2 m vs. RE MP-ACE2 f	-1.913	-57.45 to 53.62	No	ns	>0.9999
	OE MP-ACE2 m vs. RE MP-ACE2 m	-26.55	-77.97 to 24.87	No	ns	0.8082
	OE MP-ACE2 m vs. RE hACE2 f	105.1	53.73 to 156.6	Yes	****	<0.0001
	OE MP-ACE2 m vs. RE hACE2 m	100.5	37.49 to 163.4	Yes	***	0.0001
	OE hACE2 f vs. OE hACE2 m	98.39	39.02 to 157.8	Yes	****	<0.0001
	OE hACE2 f vs. RE mAce2 f	39.72	-9.512 to 88.94	No	ns	0.2169
	OE hACE2 f vs. RE mAce2 m	63.76	4.388 to 123.1	Yes	*	0.0262
	OE hACE2 f vs. RE MP-ACE2 f	0.89	-58.48 to 60.26	No	ns	>0.9999
	OE hACE2 f vs. RE MP-ACE2 m	-23.75	-79.28 to 31.79	No	ns	0.9342
	OE hACE2 f vs. RE hACE2 f	107.9	52.41 to 163.5	Yes	****	<0.0001
	OE hACE2 f vs. RE hACE2 m	103.3	36.89 to 169.6	Yes	***	0.0002
	OE hACE2 m vs. RE mAce2 f	-58.68	-107.9 to -9.449	Yes	**	0.0087
	OE hACE2 m vs. RE mAce2 m	-34.63	-94.00 to 24.74	No	ns	0.6698
	OE hACE2 m vs. RE MP-ACE2 f	-97.5	-156.9 to -38.13	Yes	****	<0.0001
	OE hACE2 m vs. RE MP-ACE2 m	-122.1	-177.7 to -66.60	Yes	****	<0.0001
	OE hACE2 m vs. RE hACE2 f	9.553	-45.98 to 65.09	No	ns	>0.9999
	OE hACE2 m vs. RE hACE2 m	4.875	-61.50 to 71.25	No	ns	>0.9999
	RE mAce2 f vs. RE mAce2 m	24.04	-25.18 to 73.27	No	ns	0.8561
	RE mAce2 f vs. RE MP-ACE2 f	-38.83	-88.05 to 10.40	No	ns	0.2438
	RE mAce2 f vs. RE MP-ACE2 m	-63.46	-108.0 to -18.93	Yes	***	0.0008
	RE mAce2 f vs. RE hACE2 f	68.23	23.70 to 112.8	Yes	***	0.0003
	RE mAce2 f vs. RE hACE2 m	63.55	6.066 to 121.0	Yes	*	0.0197
	RE mAce2 m vs. RE MP-ACE2 f	-62.87	-122.2 to -3.498	Yes	*	0.03
	RE mAce2 m vs. RE MP-ACE2 m	-87.51	-143.0 to -31.97	Yes	***	0.0002
	RE mAce2 m vs. RE hACE2 f	44.19	-11.35 to 99.72	No	ns	0.2332
	RE mAce2 m vs. RE hACE2 m	39.51	-26.87 to 105.9	No	ns	0.643
	RE MP-ACE2 f vs. RE MP-ACE2 m	-24.64	-80.17 to 30.90	No	ns	0.9172
	RE MP-ACE2 f vs. RE hACE2 f	107.1	51.52 to 162.6	Yes	****	<0.0001
	RE MP-ACE2 f vs. RE hACE2 m	102.4	36.00 to 168.8	Yes	***	0.0002
	RE MP-ACE2 m vs. RE hACE2 f	131.7	80.28 to 183.1	Yes	****	<0.0001
	RE MP-ACE2 m vs. RE hACE2 m	127	64.04 to 190.0	Yes	****	<0.0001
	RE hACE2 f vs. RE hACE2 m	-4.678	-67.65 to 58.30	No	ns	>0.9999
FIGURE 6A	Unpaired t test
Splice variants ACE2 transcripts	mAce2 1a lung
Lung and trachea mACE2 and MP-ACE2	vs.
	mAce2 lung
	Unpaired t test
	P value	0.5266
	P value summary	ns
	Significantly different (P < 0.05)?	No
	One- or two-tailed P value?	Two-tailed
	t, df	t=0.6928, df=4
	Unpaired t test
	MP-ACE2 1a lung	MP-ACE2 1a lung
	vs.	vs.
	MP-ACE2 lung	MP-ACE2 lung
	Unpaired t test
	P value	0.0092
	P value summary	**
	Significantly different (P < 0.05)?	Yes
	One- or two-tailed P value?	Two-tailed
	t, df	t=4.718, df=4
	Unpaired t test
	mAce2 1a trachea
	vs.
	mAce2 trachea
	Unpaired t test
	P value	0.757
	P value summary	ns
	Significantly different (P < 0.05)?	No
	One- or two-tailed P value?	Two-tailed
	t, df	t=0.3314, df=4
	Unpaired t test
	MP-ACE2 1a trachea
	vs.
	MP-ACE2 trachea
	Unpaired t test
	P value	0.9012
	P value summary	ns
	Significantly different (P < 0.05)?	No
	One- or two-tailed P value?	Two-tailed
	t, df	t=0.1322, df=4
FIGURE 6B	Unpaired t test
Splice variants ACE2 transcripts	hACE2 1a lung
Lung and trachea mACE2 and hACE2	vs.
	hACE2 lung
	Unpaired t test
	P value	0.3665
	P value summary	ns
	Significantly different (P < 0.05)?	No
	One- or two-tailed P value?	Two-tailed
	t, df	t=1.017, df=4
	Welch's t test
	hACE2 1a trachea
	vs.
	hACE2 trachea
	Unpaired t test with Welch's correction
	P value	0.0049
	P value summary	**
	Significantly different (P < 0.05)?	Yes
	One- or two-tailed P value?	Two-tailed
	Welch-corrected t, df	t=13.19, df=2.077
FIGURE 6C	ANOVA
Splice variants ACE2 transcripts	Number of families	1
	Number of comparisons per family	15
	Alpha	0.05
	Tukey's multiple comparisons test	Mean Diff.	95.00% CI of diff.	Below threshold?	Summary	Adjusted P Value
	mAce2 kidney vs. mAce2 1a kidney	379.7	-444.1 to 1204	No	ns	0.6156
	mAce2 kidney vs. MP-ACE2 kidney	-332.6	-1254 to 588.5	No	ns	0.8019
	mAce2 kidney vs. MP-ACE2 1a kidney	379.7	-541.4 to 1301	No	ns	0.7097
	mAce2 kidney vs. hACE2 kidney	-2031	-2855 to -1207	Yes	****	<0.0001
	mAce2 kidney vs. hACE2 1a kidney	378.7	-445.1 to 1203	No	ns	0.618
	mAce2 1a kidney vs. MP-ACE2 kidney	-712.4	-1633 to 208.7	No	ns	0.1622
	mAce2 1a kidney vs. MP-ACE2 1a kidney	-0.06667	-921.2 to 921.0	No	ns	>0.9999
	mAce2 1a kidney vs. hACE2 kidney	-2410	-3234 to -1587	Yes	****	<0.0001
	mAce2 1a kidney vs. hACE2 1a kidney	-1	-824.9 to 822.9	No	ns	>0.9999
	MP-ACE2 kidney vs. MP-ACE2 1a kidney	712.3	-296.7 to 1721	No	ns	0.2257
	MP-ACE2 kidney vs. hACE2 kidney	-1698	-2619 to -776.9	Yes	***	0.0008
	MP-ACE2 kidney vs. hACE2 1a kidney	711.4	-209.7 to 1632	No	ns	0.163
	MP-ACE2 1a kidney vs. hACE2 kidney	-2410	-3331 to -1489	Yes	****	<0.0001
	MP-ACE2 1a kidney vs. hACE2 1a kidney	-0.9333	-922.0 to 920.2	No	ns	>0.9999
	hACE2 kidney vs. hACE2 1a kidney	2409	1586 to 3233	Yes	****	<0.0001
	ANOVA
	Number of families	1
	Number of comparisons per family	15
	Alpha	0.05
	Tukey's multiple comparisons test	Mean Diff.	95.00% CI of diff.	Below threshold?	Summary	Adjusted P Value
	mAce2 jejunum vs. mAce2 1a jejunum	2468	2074 to 2863	Yes	****	<0.0001
	mAce2 jejunum vs. MP-ACE2 jejunum	142.8	-298.4 to 584.1	No	ns	0.8608
	mAce2 jejunum vs. MP-ACE2 1a jejunum	2469	2028 to 2910	Yes	****	<0.0001
	mAce2 jejunum vs. hACE2 jejunum	366.7	-27.97 to 761.3	No	ns	0.0727
	mAce2 jejunum vs. hACE2 1a jejunum	2447	2053 to 2842	Yes	****	<0.0001
	mAce2 1a jejunum vs. MP-ACE2 jejunum	-2326	-2767 to -1884	Yes	****	<0.0001
	mAce2 1a jejunum vs. MP-ACE2 1a jejunum	0.61	-440.6 to 441.8	No	ns	>0.9999
	mAce2 1a jejunum vs. hACE2 jejunum	-2102	-2496 to -1707	Yes	****	<0.0001
	mAce2 1a jejunum vs. hACE2 1a jejunum	-21.02	-415.7 to 373.6	No	ns	>0.9999
	MP-ACE2 jejunum vs. MP-ACE2 1a jejunum	2326	1843 to 2810	Yes	****	<0.0001
	MP-ACE2 jejunum vs. hACE2 jejunum	223.8	-217.4 to 665.1	No	ns	0.5263
	MP-ACE2 jejunum vs. hACE2 1a jejunum	2305	1863 to 2746	Yes	****	<0.0001
	MP-ACE2 1a jejunum vs. hACE2 jejunum	-2102	-2544 to -1661	Yes	****	<0.0001
	MP-ACE2 1a jejunum vs. hACE2 1a jejunum	-21.63	-462.8 to 419.6	No	ns	>0.9999
	hACE2 jejunum vs. hACE2 1a jejunum	2081	1686 to 2475	Yes	****	<0.0001
	ANOVA
	Number of families	1
	Number of comparisons per family	3
	Alpha	0.05
	Tukey's multiple comparisons test	Mean Diff.	95.00% CI of diff.	Below threshold?	Summary	Adjusted P Value
	mAce2 1a jejunum vs. MP-ACE2 1a jejunum	0.61	-12.50 to 13.72	No	ns	0.9875
	mAce2 1a jejunum vs. hACE2 1a jejunum	-21.02	-32.74 to -9.294	Yes	**	0.0049
	MP-ACE2 1a jejunum vs. hACE2 1a jejunum	-21.63	-34.74 to -8.520	Yes	**	0.007
FIGURE 6D	Unpaired t test
Short and Long ACE2 MP-ACE2 Tilorone	MP-ACE2 + til
	vs.
	MP-ACE2
	Unpaired t test
	P value	0.002
	P value summary	**
	Significantly different (P < 0.05)?	Yes
	One- or two-tailed P value?	Two-tailed
	t, df	t=7.171, df=4
	Unpaired t test
	MP-ACE2 long ACE2 + til
	vs.
	MP-ACE2 long ACE2
	Unpaired t test
	P value	0.0151
	P value summary	*
	Significantly different (P < 0.05)?	Yes
	One- or two-tailed P value?	Two-tailed
	t, df	t=4.083, df=4
	Unpaired t test
	MP-ACE2 short ACE2 + til
	vs.
	MP-ACE2 short ACE2
	Unpaired t test
	P value	0.0055
	P value summary	**
	Significantly different (P < 0.05)?	Yes
	One- or two-tailed P value?	Two-tailed
	t, df	t=5.462, df=4
FIGURE 6E	Unpaired t test
Short and Long ACE2 hACE2 Tilorone	hACE2 + til
	vs.
	hACE2
	Unpaired t test
	P value	0.0025
	P value summary	**
	Significantly different (P < 0.05)?	Yes
	One- or two-tailed P value?	Two-tailed
	t, df	t=9.514, df=3
	Unpaired t test
	hACE2 + long ACE2
	vs.
	hACE2 long ACE2
	Unpaired t test
	P value	0.8222
	P value summary	ns
	Significantly different (P < 0.05)?	No
	One- or two-tailed P value?	Two-tailed
	t, df	t=0.2451, df=3
	Unpaired t test
	hACE2 + short ACE2
	vs.
	hACE2 short ACE2
	Unpaired t test
	P value	0.0498
	P value summary	*
	Significantly different (P < 0.05)?	Yes
	One- or two-tailed P value?	Two-tailed
	t, df	t=3.189, df=3
FIGURE 6F	Unpaired t test
Induction of Nlrc5 by tilorone	MP-ACE2 + til
	vs.
	MP-ACE2
	Unpaired t test
	P value	0.0013
	P value summary	**
	Significantly different (P < 0.05)?	Yes
	One- or two-tailed P value?	Two-tailed
	t, df	t=8.010, df=4
	Unpaired t test
	hACE2 + til
	vs.
	hACE2
	Unpaired t test
	P value	0.0013
	P value summary	**
	Significantly different (P < 0.05)?	Yes
	One- or two-tailed P value?	Two-tailed
	t, df	t=11.70, df=3
FIGURE 7A	Unpaired t test
PFUs in MP-ACE2 BALB/cBy SARS-CoV2 infected mice	MP-ACE2
	vs.
	mAce2
	Unpaired t test
	P value	0.5678
	P value summary	ns
	Significantly different (P < 0.05)?	No
	One- or two-tailed P value?	Two-tailed
	t, df	t=0.5995, df=7
FIGURE 7B	Kruskal-Wallis test
Expression of ACE2 in Foxj1-ACE2 mice	Number of families	1
	Number of comparisons per family	3
	Alpha	0.05
	Dunn's multiple comparisons test		Mean rank diff.	Significant?	Summary	Adjusted P Value
	mAce2 vs. MP-ACE2		4	No	ns	0.0975
	mAce2 vs. Foxj1-ACE2		2	No	ns	0.8551
	MP-ACE2 vs. Foxj1-ACE2		-2	No	ns	0.8551
FIGURE 7C	ANOVA
PFUs in MP-ACE2 B6N SARS-CoV2 infected mice	Number of families	1
	Number of comparisons per family	3
	Alpha	0.05
	Tukey's multiple comparisons test	Mean Diff.	95.00% CI of diff.	Below threshold?	Summary	Adjusted P Value
	Foxj1-ACE2 Mock vs. Foxj1-ACE2 DPI2	-18910	-50129 to 12308	No	ns	0.1929
	Foxj1-ACE2 Mock vs. Foxj1-ACE2 DPI5	-958.8	-35157 to 33240	No	ns	0.9945
	Foxj1-ACE2 Mock vs. MP-ACE2 Mock	17952	-13267 to 49170	No	ns	0.2161
	ANOVA
	Number of families	1
	Number of comparisons per family	3
	Alpha	0.05
	Tukey's multiple comparisons test	Mean Diff.	95.00% CI of diff.	Below threshold?	Summary	Adjusted P Value
	MP-ACE2 Mock vs. MP-ACE2 DPI2	-688994	-1075167 to -302820	Yes	**	0.002
	MP-ACE2 Mock vs. MP-ACE2 DPI5	-117.2	-386291 to 386057	No	ns	>0.9999
	MP-ACE2 DPI2 vs. MP-ACE2 DPI5	688877	302703 to 1075050	Yes	**	0.002
FIGURE 7D	ANOVA
CoV-2 RNA MP-ACE2 B6N Foxj1-ACE2	Number of families	1
	Number of comparisons per family	3
	Alpha	0.05
	Tukey's multiple comparisons test	Mean Diff.	95.00% CI of diff.	Below threshold?	Summary	Adjusted P Value
	Foxj1-ACE2 Mock vs. Foxj1-ACE2 DPI2	-1860014	-5092714 to 1372686	No	ns	0.2159
	Foxj1-ACE2 Mock vs. Foxj1-ACE2 DPI5	-163154	-3704399 to 3378092	No	ns	0.9853
	Foxj1-ACE2 Mock vs. MP-ACE2 Mock	1696860	-1535840 to 4929561	No	ns	0.2604
	ANOVA
	Number of families	1
	Number of comparisons per family	3
	Alpha	0.05
	Tukey's multiple comparisons test	Mean Diff.	95.00% CI of diff.	Below threshold?	Summary	Adjusted P Value
	MP-ACE2 Mock vs. MP-ACE2 DPI2	-23111299	-32699335 to -13523263	Yes	***	0.0002
	MP-ACE2 Mock vs. MP-ACE2 DPI5	-20718	-9608754 to 9567318	No	ns	>0.9999
	MP-ACE2 DPI2 vs. MP-ACE2 DPI5	23090581	13502545 to 32678617	Yes	***	0.0002
FIGURE 7E	ANOVA
CoV-2 RNA MP-ACE2 B6N and BALB/cBy DPI5	Number of families	1
	Number of comparisons per family	6
	Alpha	0.05
	Tukey's multiple comparisons test	Mean Diff.	95.00% CI of diff.	Below threshold?	Summary	Adjusted P Value
	MP-ACE2 (B6) Mock vs. MP-ACE2 (B6) DPI5	-14167	-30760 to 2427	No	ns	0.1056
	MP-ACE2 (B6) Mock vs. MP-ACE2 (cBy) DPI5	-5434	-20143 to 9275	No	ns	0.7047
	MP-ACE2 (B6) Mock vs. mAce2 (cBy) DPI5	-51.76	-20375 to 20271	No	ns	>0.9999
	MP-ACE2 (B6) DPI5 vs. MP-ACE2 (cBy) DPI5	8733	-5976 to 23441	No	ns	0.3424
	MP-ACE2 (B6) DPI5 vs. mAce2 (cBy) DPI5	14115	-6208 to 34438	No	ns	0.2241
	MP-ACE2 (cBy) DPI5 vs. mAce2 (cBy) DPI5	5382	-13433 to 24198	No	ns	0.8348
FIGURE 7F	ANOVA
	Aquaporin (Aqp5)
	Number of families	1
	Number of comparisons per family	3
	Alpha	0.05
	Tukey's multiple comparisons test	Mean Diff.	95.00% CI of diff.	Below threshold?	Summary	Adjusted P Value
	MP-ACE2 Mock vs. MP-ACE2 2 DPI	-0.058	-0.4191 to 0.3031	No	ns	0.8963
	MP-ACE2 Mock vs. MP-ACE2 5 DPI	0.047	-0.3141 to 0.4081	No	ns	0.9303
	MP-ACE2 2 DPI vs. MP-ACE2 5 DPI	0.105	-0.2561 to 0.4661	No	ns	0.7054
	Sftpc
	Number of families	1
	Number of comparisons per family	3
	Alpha	0.05
	Tukey's multiple comparisons test	Mean Diff.	95.00% CI of diff.	Below threshold?	Summary	Adjusted P Value
	MP-ACE2 Mock vs. MP-ACE2 2 DPI	0.2055	-0.1533 to 0.5643	No	ns	0.2949
	MP-ACE2 Mock vs. MP-ACE2 5 DPI	0.122	-0.2368 to 0.4808	No	ns	0.6248
	MP-ACE2 2 DPI vs. MP-ACE2 5 DPI	-0.0835	-0.4423 to 0.2753	No	ns	0.7972
	Foxj1
	Number of families	1
	Number of comparisons per family	3
	Alpha	0.05
	Tukey's multiple comparisons test	Mean Diff.	95.00% CI of diff.	Below threshold?	Summary	Adjusted P Value
	MP-ACE2 Mock vs. MP-ACE2 2 DPI	-0.7513	-1.215 to -0.2870	Yes	**	0.0037
	MP-ACE2 Mock vs. MP-ACE2 5 DPI	-0.5495	-1.014 to -0.08525	Yes	*	0.0225
	MP-ACE2 2 DPI vs. MP-ACE2 5 DPI	0.2018	-0.2625 to 0.6660	No	ns	0.4752
	Dnah6
	Number of families	1
	Number of comparisons per family	3
	Alpha	0.05
	Tukey's multiple comparisons test	Mean Diff.	95.00% CI of diff.	Below threshold?	Summary	Adjusted P Value
	MP-ACE2 Mock vs. MP-ACE2 2 DPI	0.4748	-0.06357 to 1.013	No	ns	0.0834
	MP-ACE2 Mock vs. MP-ACE2 5 DPI	-0.1475	-0.6858 to 0.3908	No	ns	0.7326
	MP-ACE2 2 DPI vs. MP-ACE2 5 DPI	-0.6223	-1.161 to -0.08393	Yes	*	0.0254
	Cyp2f2
	Number of families	1
	Number of comparisons per family	3
	Alpha	0.05
	Tukey's multiple comparisons test	Mean Diff.	95.00% CI of diff.	Below threshold?	Summary	Adjusted P Value
	MP-ACE2 Mock vs. MP-ACE2 2 DPI	0.7163	0.2699 to 1.163	Yes	**	0.0039
	MP-ACE2 Mock vs. MP-ACE2 5 DPI	0.07225	-0.3741 to 0.5186	No	ns	0.8948
	MP-ACE2 2 DPI vs. MP-ACE2 5 DPI	-0.644	-1.090 to -0.1976	Yes	**	0.0075
	Scgb1a1
	Number of families	1
	Number of comparisons per family	3
	Alpha	0.05
	Tukey's multiple comparisons test	Mean Diff.	95.00% CI of diff.	Below threshold?	Summary	Adjusted P Value
	MP-ACE2 Mock vs. MP-ACE2 2 DPI	0.768	0.4248 to 1.111	Yes	***	0.0004
	MP-ACE2 Mock vs. MP-ACE2 5 DPI	0.45	0.1068 to 0.7932	Yes	*	0.0131
	MP-ACE2 2 DPI vs. MP-ACE2 5 DPI	-0.318	-0.6612 to 0.02518	No	ns	0.0688
FIGURE 7G	ANOVA
	Il1a
	Number of families	1
	Number of comparisons per family	3
	Alpha	0.05
	Tukey's multiple comparisons test	Mean Diff.	95.00% CI of diff.	Below threshold?	Summary	Adjusted P Value
	MP-ACE2 Mock vs. MP-ACE2 2 DPI	-0.2968	-0.7788 to 0.1853	No	ns	0.2506
	MP-ACE2 Mock vs. MP-ACE2 5 DPI	0.2965	-0.1855 to 0.7785	No	ns	0.2511
	MP-ACE2 2 DPI vs. MP-ACE2 5 DPI	0.5933	0.1112 to 1.075	Yes	*	0.0184
	Il1b
	Number of families	1
	Number of comparisons per family	3
	Alpha	0.05
	Tukey's multiple comparisons test	Mean Diff.	95.00% CI of diff.	Below threshold?	Summary	Adjusted P Value
	MP-ACE2 Mock vs. MP-ACE2 2 DPI	-1.806	-2.912 to -0.6994	Yes	**	0.0035
	MP-ACE2 Mock vs. MP-ACE2 5 DPI	0.1098	-0.9963 to 1.216	No	ns	0.9588
	MP-ACE2 2 DPI vs. MP-ACE2 5 DPI	1.915	0.8092 to 3.021	Yes	**	0.0024
	Il18
	Number of families	1
	Number of comparisons per family	3
	Alpha	0.05
	Tukey's multiple comparisons test	Mean Diff.	95.00% CI of diff.	Below threshold?	Summary	Adjusted P Value
	MP-ACE2 Mock vs. MP-ACE2 2 DPI	0.5993	0.1455 to 1.053	Yes	*	0.0125
	MP-ACE2 Mock vs. MP-ACE2 5 DPI	-0.0315	-0.4852 to 0.4222	No	ns	0.9795
	MP-ACE2 2 DPI vs. MP-ACE2 5 DPI	-0.6308	-1.084 to -0.1770	Yes	**	0.0094
FIGURE 7H	ANOVA
	TNF
	Number of families	1
	Number of comparisons per family	3
	Alpha	0.05
	Tukey's multiple comparisons test	Mean Diff.	95.00% CI of diff.	Below threshold?	Summary	Adjusted P Value
	MP-ACE2 Mock vs. MP-ACE2 2 DPI	-0.929	-1.573 to -0.2850	Yes	**	0.0075
	MP-ACE2 Mock vs. MP-ACE2 5 DPI	-0.283	-0.9270 to 0.3610	No	ns	0.4679
	MP-ACE2 2 DPI vs. MP-ACE2 5 DPI	0.646	0.001999 to 1.290	Yes	*	0.0493
	Il6
	Number of families	1
	Number of comparisons per family	3
	Alpha	0.05
	Tukey's multiple comparisons test	Mean Diff.	95.00% CI of diff.	Below threshold?	Summary	Adjusted P Value
	MP-ACE2 Mock vs. MP-ACE2 2 DPI	-22.39	-29.92 to -14.86	Yes	****	<0.0001
	MP-ACE2 Mock vs. MP-ACE2 5 DPI	-0.1888	-7.719 to 7.341	No	ns	0.9973
	MP-ACE2 2 DPI vs. MP-ACE2 5 DPI	22.2	14.67 to 29.73	Yes	****	<0.0001
	Brown-Forsythe and Welch ANOVA
	Ccl2
	Number of families	1
	Number of comparisons per family	3
	Alpha	0.05
	Dunnett's T3 multiple comparisons test	Mean Diff.	95.00% CI of diff.	Below threshold?	Summary	Adjusted P Value
	MP-ACE2 Mock vs. MP-ACE2 2 DPI	-16.99	-25.93 to -8.054	Yes	**	0.0084
	MP-ACE2 Mock vs. MP-ACE2 5 DPI	-0.7638	-4.025 to 2.498	No	ns	0.6904
	MP-ACE2 2 DPI vs. MP-ACE2 5 DPI	16.23	8.212 to 24.24	Yes	**	0.0042
FIGURE 7I	ANOVA
	H2-K1
	Number of families	1
	Number of comparisons per family	3
	Alpha	0.05
	Tukey's multiple comparisons test	Mean Diff.	95.00% CI of diff.	Below threshold?	Summary	Adjusted P Value
	MP-ACE2 Mock vs. MP-ACE2 2 DPI	-0.5089	-0.9114 to -0.1064	Yes	*	0.0159
	MP-ACE2 Mock vs. MP-ACE2 5 DPI	-0.5691	-0.9716 to -0.1666	Yes	**	0.0085
	MP-ACE2 2 DPI vs. MP-ACE2 5 DPI	-0.06017	-0.4627 to 0.3424	No	ns	0.9094
	Nlrc5
	Number of families	1
	Number of comparisons per family	3
	Alpha	0.05
	Tukey's multiple comparisons test	Mean Diff.	95.00% CI of diff.	Below threshold?	Summary	Adjusted P Value
	MP-ACE2 Mock vs. MP-ACE2 2 DPI	-3.983	-6.225 to -1.741	Yes	**	0.002
	MP-ACE2 Mock vs. MP-ACE2 5 DPI	-0.4065	-2.649 to 1.836	No	ns	0.8702
	MP-ACE2 2 DPI vs. MP-ACE2 5 DPI	3.576	1.334 to 5.818	Yes	**	0.0041
	Ifng
	Number of families	1
	Number of comparisons per family	3
	Alpha	0.05
	Tukey's multiple comparisons test	Mean Diff.	95.00% CI of diff.	Below threshold?	Summary	Adjusted P Value
	MP-ACE2 Mock vs. MP-ACE2 2 DPI	-0.5518	-1.315 to 0.2111	No	ns	0.1631
	MP-ACE2 Mock vs. MP-ACE2 5 DPI	-0.7053	-1.468 to 0.05756	No	ns	0.0694
	MP-ACE2 2 DPI vs. MP-ACE2 5 DPI	-0.1535	-0.9163 to 0.6093	No	ns	0.8431
FIGURE 9C	ANOVA							FIGURE 9C	ANOVA							FIGURE 9C	ANOVA							FIGURE 9C	ANOVA							FIGURE 9C	ANOVA							FIGURE 9C	ANOVA							FIGURE 9C	ANOVA
	Number of families	1							Number of families	1							Number of families	1							Number of families	1							Number of families	1							Number of families	1							Number of families
	Number of comparisons per family	3							Number of comparisons per family	3							Number of comparisons per family	3							Number of comparisons per family	3							Number of comparisons per family	3							Number of comparisons per family	3							Number of comparisons per family
	Alpha	0.05							Alpha	0.05							Alpha	0.05							Alpha	0.05							Alpha	0.05							Alpha	0.05							Alpha
	Tukey's multiple comparisons test	Mean Diff.	95.00% CI of diff.	Below threshold?	Summary	Adjusted P Value			Tukey's multiple comparisons test	Mean Diff.	95.00% CI of diff.	Below threshold?	Summary	Adjusted P Value			Tukey's multiple comparisons test	Mean Diff.	95.00% CI of diff.	Below threshold?	Summary	Adjusted P Value			Tukey's multiple comparisons test	Mean Diff.	95.00% CI of diff.	Below threshold?	Summary	Adjusted P Value			Tukey's multiple comparisons test	Mean Diff.	95.00% CI of diff.	Below threshold?	Summary	Adjusted P Value			Tukey's multiple comparisons test	Mean Diff.	95.00% CI of diff.	Below threshold?	Summary	Adjusted P Value			Tukey's multiple comparisons test
	mAce2 vs. MP-ACE2	79.64	51.75 to 107.5	Yes	****	<0.0001	A-B		mAce2 vs. MP-ACE2	79.64	51.75 to 107.5	Yes	****	<0.0001	A-B		mAce2 vs. MP-ACE2	79.64	51.75 to 107.5	Yes	****	<0.0001	A-B		mAce2 vs. MP-ACE2	79.64	51.75 to 107.5	Yes	****	<0.0001	A-B		mAce2 vs. MP-ACE2	79.64	51.75 to 107.5	Yes	****	<0.0001	A-B		mAce2 vs. MP-ACE2	79.64	51.75 to 107.5	Yes	****	<0.0001	A-B		mAce2 vs. MP-ACE2
	mAce2 vs. Foxj1-ACE2	47.91	23.76 to 72.06	Yes	***	0.0003	A-C		mAce2 vs. Foxj1-ACE2	47.91	23.76 to 72.06	Yes	***	0.0003	A-C		mAce2 vs. Foxj1-ACE2	47.91	23.76 to 72.06	Yes	***	0.0003	A-C		mAce2 vs. Foxj1-ACE2	47.91	23.76 to 72.06	Yes	***	0.0003	A-C		mAce2 vs. Foxj1-ACE2	47.91	23.76 to 72.06	Yes	***	0.0003	A-C		mAce2 vs. Foxj1-ACE2	47.91	23.76 to 72.06	Yes	***	0.0003	A-C		mAce2 vs. Foxj1-ACE2
	MP-ACE2 vs. Foxj1-ACE2	-31.73	-55.88 to -7.580	Yes	**	0.0096	B-C		MP-ACE2 vs. Foxj1-ACE2	-31.73	-55.88 to -7.580	Yes	**	0.0096	B-C		MP-ACE2 vs. Foxj1-ACE2	-31.73	-55.88 to -7.580	Yes	**	0.0096	B-C		MP-ACE2 vs. Foxj1-ACE2	-31.73	-55.88 to -7.580	Yes	**	0.0096	B-C		MP-ACE2 vs. Foxj1-ACE2	-31.73	-55.88 to -7.580	Yes	**	0.0096	B-C		MP-ACE2 vs. Foxj1-ACE2	-31.73	-55.88 to -7.580	Yes	**	0.0096	B-C		MP-ACE2 vs. Foxj1-ACE2
FIGURE 9D	Kruskal-Wallis test							FIGURE 9D	Kruskal-Wallis test							FIGURE 9D	Kruskal-Wallis test							FIGURE 9D	Kruskal-Wallis test							FIGURE 9D	Kruskal-Wallis test							FIGURE 9D	Kruskal-Wallis test							FIGURE 9D	Kruskal-Wallis test
	Number of families	1							Number of families	1							Number of families	1							Number of families	1							Number of families	1							Number of families	1							Number of families
	Number of comparisons per family	6							Number of comparisons per family	6							Number of comparisons per family	6							Number of comparisons per family	6							Number of comparisons per family	6							Number of comparisons per family	6							Number of comparisons per family
	Alpha	0.05							Alpha	0.05							Alpha	0.05							Alpha	0.05							Alpha	0.05							Alpha	0.05							Alpha
	Dunn's multiple comparisons test	Mean rank diff.	Significant?	Summary	Adjusted P Value				Dunn's multiple comparisons test	Mean rank diff.	Significant?	Summary	Adjusted P Value				Dunn's multiple comparisons test	Mean rank diff.	Significant?	Summary	Adjusted P Value				Dunn's multiple comparisons test	Mean rank diff.	Significant?	Summary	Adjusted P Value				Dunn's multiple comparisons test	Mean rank diff.	Significant?	Summary	Adjusted P Value				Dunn's multiple comparisons test	Mean rank diff.	Significant?	Summary	Adjusted P Value				Dunn's multiple comparisons test
	Ace2 +/y 2 dpi vs. MP-ACE2 Hs/y 2 dpi	-9.75	Yes	*	0.024	A-B			Ace2 +/y 2 dpi vs. MP-ACE2 Hs/y 2 dpi	-9.75	Yes	*	0.024	A-B			Ace2 +/y 2 dpi vs. MP-ACE2 Hs/y 2 dpi	-9.75	Yes	*	0.024	A-B			Ace2 +/y 2 dpi vs. MP-ACE2 Hs/y 2 dpi	-9.75	Yes	*	0.024	A-B			Ace2 +/y 2 dpi vs. MP-ACE2 Hs/y 2 dpi	-9.75	Yes	*	0.024	A-B			Ace2 +/y 2 dpi vs. MP-ACE2 Hs/y 2 dpi	-9.75	Yes	*	0.024	A-B			Ace2 +/y 2 dpi vs. MP-ACE2 Hs/y 2 dpi
	Ace2 +/y 2 dpi vs. Ace2 +/y 5 dpi	2.917	No	ns	>0.9999	A-C			Ace2 +/y 2 dpi vs. Ace2 +/y 5 dpi	2.917	No	ns	>0.9999	A-C			Ace2 +/y 2 dpi vs. Ace2 +/y 5 dpi	2.917	No	ns	>0.9999	A-C			Ace2 +/y 2 dpi vs. Ace2 +/y 5 dpi	2.917	No	ns	>0.9999	A-C			Ace2 +/y 2 dpi vs. Ace2 +/y 5 dpi	2.917	No	ns	>0.9999	A-C			Ace2 +/y 2 dpi vs. Ace2 +/y 5 dpi	2.917	No	ns	>0.9999	A-C			Ace2 +/y 2 dpi vs. Ace2 +/y 5 dpi
	Ace2 +/y 2 dpi vs. MP-ACE2 Hs/y 5 dpi	-4.75	No	ns	0.9651	A-D			Ace2 +/y 2 dpi vs. MP-ACE2 Hs/y 5 dpi	-4.75	No	ns	0.9651	A-D			Ace2 +/y 2 dpi vs. MP-ACE2 Hs/y 5 dpi	-4.75	No	ns	0.9651	A-D			Ace2 +/y 2 dpi vs. MP-ACE2 Hs/y 5 dpi	-4.75	No	ns	0.9651	A-D			Ace2 +/y 2 dpi vs. MP-ACE2 Hs/y 5 dpi	-4.75	No	ns	0.9651	A-D			Ace2 +/y 2 dpi vs. MP-ACE2 Hs/y 5 dpi	-4.75	No	ns	0.9651	A-D			Ace2 +/y 2 dpi vs. MP-ACE2 Hs/y 5 dpi
	MP-ACE2 Hs/y 2 dpi vs. Ace2 +/y 5 dpi	12.67	Yes	**	0.0036	B-C			MP-ACE2 Hs/y 2 dpi vs. Ace2 +/y 5 dpi	12.67	Yes	**	0.0036	B-C			MP-ACE2 Hs/y 2 dpi vs. Ace2 +/y 5 dpi	12.67	Yes	**	0.0036	B-C			MP-ACE2 Hs/y 2 dpi vs. Ace2 +/y 5 dpi	12.67	Yes	**	0.0036	B-C			MP-ACE2 Hs/y 2 dpi vs. Ace2 +/y 5 dpi	12.67	Yes	**	0.0036	B-C			MP-ACE2 Hs/y 2 dpi vs. Ace2 +/y 5 dpi	12.67	Yes	**	0.0036	B-C			MP-ACE2 Hs/y 2 dpi vs. Ace2 +/y 5 dpi
	MP-ACE2 Hs/y 2 dpi vs. MP-ACE2 Hs/y 5 dpi	5	No	ns	0.7047	B-D			MP-ACE2 Hs/y 2 dpi vs. MP-ACE2 Hs/y 5 dpi	5	No	ns	0.7047	B-D			MP-ACE2 Hs/y 2 dpi vs. MP-ACE2 Hs/y 5 dpi	5	No	ns	0.7047	B-D			MP-ACE2 Hs/y 2 dpi vs. MP-ACE2 Hs/y 5 dpi	5	No	ns	0.7047	B-D			MP-ACE2 Hs/y 2 dpi vs. MP-ACE2 Hs/y 5 dpi	5	No	ns	0.7047	B-D			MP-ACE2 Hs/y 2 dpi vs. MP-ACE2 Hs/y 5 dpi	5	No	ns	0.7047	B-D			MP-ACE2 Hs/y 2 dpi vs. MP-ACE2 Hs/y 5 dpi
	Ace2 +/y 5 dpi vs. MP-ACE2 Hs/y 5 dpi	-7.667	No	ns	0.2257	C-D			Ace2 +/y 5 dpi vs. MP-ACE2 Hs/y 5 dpi	-7.667	No	ns	0.2257	C-D			Ace2 +/y 5 dpi vs. MP-ACE2 Hs/y 5 dpi	-7.667	No	ns	0.2257	C-D			Ace2 +/y 5 dpi vs. MP-ACE2 Hs/y 5 dpi	-7.667	No	ns	0.2257	C-D			Ace2 +/y 5 dpi vs. MP-ACE2 Hs/y 5 dpi	-7.667	No	ns	0.2257	C-D			Ace2 +/y 5 dpi vs. MP-ACE2 Hs/y 5 dpi	-7.667	No	ns	0.2257	C-D			Ace2 +/y 5 dpi vs. MP-ACE2 Hs/y 5 dpi
	Kruskal-Wallis test								Kruskal-Wallis test								Kruskal-Wallis test								Kruskal-Wallis test								Kruskal-Wallis test								Kruskal-Wallis test								Kruskal-Wallis test
	Number of families	1							Number of families	1							Number of families	1							Number of families	1							Number of families	1							Number of families	1							Number of families
	Number of comparisons per family	3							Number of comparisons per family	3							Number of comparisons per family	3							Number of comparisons per family	3							Number of comparisons per family	3							Number of comparisons per family	3							Number of comparisons per family
	Alpha	0.05							Alpha	0.05							Alpha	0.05							Alpha	0.05							Alpha	0.05							Alpha	0.05							Alpha
	Dunn's multiple comparisons test	Mean rank diff.	Significant?	Summary	Adjusted P Value				Dunn's multiple comparisons test	Mean rank diff.	Significant?	Summary	Adjusted P Value				Dunn's multiple comparisons test	Mean rank diff.	Significant?	Summary	Adjusted P Value				Dunn's multiple comparisons test	Mean rank diff.	Significant?	Summary	Adjusted P Value				Dunn's multiple comparisons test	Mean rank diff.	Significant?	Summary	Adjusted P Value				Dunn's multiple comparisons test	Mean rank diff.	Significant?	Summary	Adjusted P Value				Dunn's multiple comparisons test
	Foxj1-ACE2 Mock vs. Foxj1-ACE2 2 dpi	-9.286	Yes	*	0.0136	E-F			Foxj1-ACE2 Mock vs. Foxj1-ACE2 2 dpi	-9.286	Yes	*	0.0136	E-F			Foxj1-ACE2 Mock vs. Foxj1-ACE2 2 dpi	-9.286	Yes	*	0.0136	E-F			Foxj1-ACE2 Mock vs. Foxj1-ACE2 2 dpi	-9.286	Yes	*	0.0136	E-F			Foxj1-ACE2 Mock vs. Foxj1-ACE2 2 dpi	-9.286	Yes	*	0.0136	E-F			Foxj1-ACE2 Mock vs. Foxj1-ACE2 2 dpi	-9.286	Yes	*	0.0136	E-F			Foxj1-ACE2 Mock vs. Foxj1-ACE2 2 dpi
	Foxj1-ACE2 Mock vs. Foxj1-ACE2 5 dpi	-13	Yes	***	0.0004	E-G			Foxj1-ACE2 Mock vs. Foxj1-ACE2 5 dpi	-13	Yes	***	0.0004	E-G			Foxj1-ACE2 Mock vs. Foxj1-ACE2 5 dpi	-13	Yes	***	0.0004	E-G			Foxj1-ACE2 Mock vs. Foxj1-ACE2 5 dpi	-13	Yes	***	0.0004	E-G			Foxj1-ACE2 Mock vs. Foxj1-ACE2 5 dpi	-13	Yes	***	0.0004	E-G			Foxj1-ACE2 Mock vs. Foxj1-ACE2 5 dpi	-13	Yes	***	0.0004	E-G			Foxj1-ACE2 Mock vs. Foxj1-ACE2 5 dpi
	Foxj1-ACE2 2 dpi vs. Foxj1-ACE2 5 dpi	-3.714	No	ns	0.9117	F-G			Foxj1-ACE2 2 dpi vs. Foxj1-ACE2 5 dpi	-3.714	No	ns	0.9117	F-G			Foxj1-ACE2 2 dpi vs. Foxj1-ACE2 5 dpi	-3.714	No	ns	0.9117	F-G			Foxj1-ACE2 2 dpi vs. Foxj1-ACE2 5 dpi	-3.714	No	ns	0.9117	F-G			Foxj1-ACE2 2 dpi vs. Foxj1-ACE2 5 dpi	-3.714	No	ns	0.9117	F-G			Foxj1-ACE2 2 dpi vs. Foxj1-ACE2 5 dpi	-3.714	No	ns	0.9117	F-G			Foxj1-ACE2 2 dpi vs. Foxj1-ACE2 5 dpi
FIGURE 9E	ANOVA							FIGURE 9E	ANOVA							FIGURE 9E	ANOVA							FIGURE 9E	ANOVA							FIGURE 9E	ANOVA							FIGURE 9E	ANOVA							FIGURE 9E	ANOVA
	Number of families	1							Number of families	1							Number of families	1							Number of families	1							Number of families	1							Number of families	1							Number of families
	Number of comparisons per family	6							Number of comparisons per family	6							Number of comparisons per family	6							Number of comparisons per family	6							Number of comparisons per family	6							Number of comparisons per family	6							Number of comparisons per family
	Alpha	0.05							Alpha	0.05							Alpha	0.05							Alpha	0.05							Alpha	0.05							Alpha	0.05							Alpha
	Tukey's multiple comparisons test	Mean Diff.	95.00% CI of diff.	Below threshold?	Summary	Adjusted P Value			Tukey's multiple comparisons test	Mean Diff.	95.00% CI of diff.	Below threshold?	Summary	Adjusted P Value			Tukey's multiple comparisons test	Mean Diff.	95.00% CI of diff.	Below threshold?	Summary	Adjusted P Value			Tukey's multiple comparisons test	Mean Diff.	95.00% CI of diff.	Below threshold?	Summary	Adjusted P Value			Tukey's multiple comparisons test	Mean Diff.	95.00% CI of diff.	Below threshold?	Summary	Adjusted P Value			Tukey's multiple comparisons test	Mean Diff.	95.00% CI of diff.	Below threshold?	Summary	Adjusted P Value			Tukey's multiple comparisons test
	Ace2 +/y 2 dpi vs. MP-ACE2 Hs/y2 dpi	-5.093	-6.396 to -3.789	Yes	****	<0.0001	D-E		Ace2 +/y 2 dpi vs. MP-ACE2 Hs/y2 dpi	-5.093	-6.396 to -3.789	Yes	****	<0.0001	D-E		Ace2 +/y 2 dpi vs. MP-ACE2 Hs/y2 dpi	-5.093	-6.396 to -3.789	Yes	****	<0.0001	D-E		Ace2 +/y 2 dpi vs. MP-ACE2 Hs/y2 dpi	-5.093	-6.396 to -3.789	Yes	****	<0.0001	D-E		Ace2 +/y 2 dpi vs. MP-ACE2 Hs/y2 dpi	-5.093	-6.396 to -3.789	Yes	****	<0.0001	D-E		Ace2 +/y 2 dpi vs. MP-ACE2 Hs/y2 dpi	-5.093	-6.396 to -3.789	Yes	****	<0.0001	D-E		Ace2 +/y 2 dpi vs. MP-ACE2 Hs/y2 dpi
	Ace2 +/y 2 dpi vs. Ace2 +/y 2 dpi	0.5408	-0.8668 to 1.948	No	ns	0.6728	D-F		Ace2 +/y 2 dpi vs. Ace2 +/y 2 dpi	0.5408	-0.8668 to 1.948	No	ns	0.6728	D-F		Ace2 +/y 2 dpi vs. Ace2 +/y 2 dpi	0.5408	-0.8668 to 1.948	No	ns	0.6728	D-F		Ace2 +/y 2 dpi vs. Ace2 +/y 2 dpi	0.5408	-0.8668 to 1.948	No	ns	0.6728	D-F		Ace2 +/y 2 dpi vs. Ace2 +/y 2 dpi	0.5408	-0.8668 to 1.948	No	ns	0.6728	D-F		Ace2 +/y 2 dpi vs. Ace2 +/y 2 dpi	0.5408	-0.8668 to 1.948	No	ns	0.6728	D-F		Ace2 +/y 2 dpi vs. Ace2 +/y 2 dpi
	Ace2 +/y 2 dpi vs. MP-ACE2 Hs/y 2 dpi	0.5415	-0.6949 to 1.778	No	ns	0.5799	D-G		Ace2 +/y 2 dpi vs. MP-ACE2 Hs/y 2 dpi	0.5415	-0.6949 to 1.778	No	ns	0.5799	D-G		Ace2 +/y 2 dpi vs. MP-ACE2 Hs/y 2 dpi	0.5415	-0.6949 to 1.778	No	ns	0.5799	D-G		Ace2 +/y 2 dpi vs. MP-ACE2 Hs/y 2 dpi	0.5415	-0.6949 to 1.778	No	ns	0.5799	D-G		Ace2 +/y 2 dpi vs. MP-ACE2 Hs/y 2 dpi	0.5415	-0.6949 to 1.778	No	ns	0.5799	D-G		Ace2 +/y 2 dpi vs. MP-ACE2 Hs/y 2 dpi	0.5415	-0.6949 to 1.778	No	ns	0.5799	D-G		Ace2 +/y 2 dpi vs. MP-ACE2 Hs/y 2 dpi
	MP-ACE2 Hs/y2 dpi vs. Ace2 +/y 2 dpi	5.633	4.226 to 7.041	Yes	****	<0.0001	E-F		MP-ACE2 Hs/y2 dpi vs. Ace2 +/y 2 dpi	5.633	4.226 to 7.041	Yes	****	<0.0001	E-F		MP-ACE2 Hs/y2 dpi vs. Ace2 +/y 2 dpi	5.633	4.226 to 7.041	Yes	****	<0.0001	E-F		MP-ACE2 Hs/y2 dpi vs. Ace2 +/y 2 dpi	5.633	4.226 to 7.041	Yes	****	<0.0001	E-F		MP-ACE2 Hs/y2 dpi vs. Ace2 +/y 2 dpi	5.633	4.226 to 7.041	Yes	****	<0.0001	E-F		MP-ACE2 Hs/y2 dpi vs. Ace2 +/y 2 dpi	5.633	4.226 to 7.041	Yes	****	<0.0001	E-F		MP-ACE2 Hs/y2 dpi vs. Ace2 +/y 2 dpi
	MP-ACE2 Hs/y2 dpi vs. MP-ACE2 Hs/y 2 dpi	5.634	4.398 to 6.870	Yes	****	<0.0001	E-G		MP-ACE2 Hs/y2 dpi vs. MP-ACE2 Hs/y 2 dpi	5.634	4.398 to 6.870	Yes	****	<0.0001	E-G		MP-ACE2 Hs/y2 dpi vs. MP-ACE2 Hs/y 2 dpi	5.634	4.398 to 6.870	Yes	****	<0.0001	E-G		MP-ACE2 Hs/y2 dpi vs. MP-ACE2 Hs/y 2 dpi	5.634	4.398 to 6.870	Yes	****	<0.0001	E-G		MP-ACE2 Hs/y2 dpi vs. MP-ACE2 Hs/y 2 dpi	5.634	4.398 to 6.870	Yes	****	<0.0001	E-G		MP-ACE2 Hs/y2 dpi vs. MP-ACE2 Hs/y 2 dpi	5.634	4.398 to 6.870	Yes	****	<0.0001	E-G		MP-ACE2 Hs/y2 dpi vs. MP-ACE2 Hs/y 2 dpi
	Ace2 +/y 2 dpi vs. MP-ACE2 Hs/y 2 dpi	0.0006667	-1.345 to 1.347	No	ns	>0.9999	F-G		Ace2 +/y 2 dpi vs. MP-ACE2 Hs/y 2 dpi	0.0006667	-1.345 to 1.347	No	ns	>0.9999	F-G		Ace2 +/y 2 dpi vs. MP-ACE2 Hs/y 2 dpi	0.0006667	-1.345 to 1.347	No	ns	>0.9999	F-G		Ace2 +/y 2 dpi vs. MP-ACE2 Hs/y 2 dpi	0.0006667	-1.345 to 1.347	No	ns	>0.9999	F-G		Ace2 +/y 2 dpi vs. MP-ACE2 Hs/y 2 dpi	0.0006667	-1.345 to 1.347	No	ns	>0.9999	F-G		Ace2 +/y 2 dpi vs. MP-ACE2 Hs/y 2 dpi	0.0006667	-1.345 to 1.347	No	ns	>0.9999	F-G		Ace2 +/y 2 dpi vs. MP-ACE2 Hs/y 2 dpi
FIGURE 9F	ANOVA							FIGURE 9F	ANOVA							FIGURE 9F	ANOVA							FIGURE 9F	ANOVA							FIGURE 9F	ANOVA							FIGURE 9F	ANOVA							FIGURE 9F	ANOVA
	Number of families	1							Number of families	1							Number of families	1							Number of families	1							Number of families	1							Number of families	1							Number of families
	Number of comparisons per family	6							Number of comparisons per family	6							Number of comparisons per family	6							Number of comparisons per family	6							Number of comparisons per family	6							Number of comparisons per family	6							Number of comparisons per family
	Alpha	0.05							Alpha	0.05							Alpha	0.05							Alpha	0.05							Alpha	0.05							Alpha	0.05							Alpha
	Tukey's multiple comparisons test	Mean Diff.	95.00% CI of diff.	Below threshold?	Summary	Adjusted P Value			Tukey's multiple comparisons test	Mean Diff.	95.00% CI of diff.	Below threshold?	Summary	Adjusted P Value			Tukey's multiple comparisons test	Mean Diff.	95.00% CI of diff.	Below threshold?	Summary	Adjusted P Value			Tukey's multiple comparisons test	Mean Diff.	95.00% CI of diff.	Below threshold?	Summary	Adjusted P Value			Tukey's multiple comparisons test	Mean Diff.	95.00% CI of diff.	Below threshold?	Summary	Adjusted P Value			Tukey's multiple comparisons test	Mean Diff.	95.00% CI of diff.	Below threshold?	Summary	Adjusted P Value			Tukey's multiple comparisons test
	Ace2 +/y 2 dpi vs. MP-ACE2 Hs/y2 dpi	-1.088	-2.164 to -0.01289	Yes	*	0.047	D-E		Ace2 +/y 2 dpi vs. MP-ACE2 Hs/y2 dpi	-1.088	-2.164 to -0.01289	Yes	*	0.047	D-E		Ace2 +/y 2 dpi vs. MP-ACE2 Hs/y2 dpi	-1.088	-2.164 to -0.01289	Yes	*	0.047	D-E		Ace2 +/y 2 dpi vs. MP-ACE2 Hs/y2 dpi	-1.088	-2.164 to -0.01289	Yes	*	0.047	D-E		Ace2 +/y 2 dpi vs. MP-ACE2 Hs/y2 dpi	-1.088	-2.164 to -0.01289	Yes	*	0.047	D-E		Ace2 +/y 2 dpi vs. MP-ACE2 Hs/y2 dpi	-1.088	-2.164 to -0.01289	Yes	*	0.047	D-E		Ace2 +/y 2 dpi vs. MP-ACE2 Hs/y2 dpi
	Ace2 +/y 2 dpi vs. Ace2 +/y 2 dpi	-0.002167	-1.164 to 1.159	No	ns	>0.9999	D-F		Ace2 +/y 2 dpi vs. Ace2 +/y 2 dpi	-0.002167	-1.164 to 1.159	No	ns	>0.9999	D-F		Ace2 +/y 2 dpi vs. Ace2 +/y 2 dpi	-0.002167	-1.164 to 1.159	No	ns	>0.9999	D-F		Ace2 +/y 2 dpi vs. Ace2 +/y 2 dpi	-0.002167	-1.164 to 1.159	No	ns	>0.9999	D-F		Ace2 +/y 2 dpi vs. Ace2 +/y 2 dpi	-0.002167	-1.164 to 1.159	No	ns	>0.9999	D-F		Ace2 +/y 2 dpi vs. Ace2 +/y 2 dpi	-0.002167	-1.164 to 1.159	No	ns	>0.9999	D-F		Ace2 +/y 2 dpi vs. Ace2 +/y 2 dpi
	Ace2 +/y 2 dpi vs. MP-ACE2 Hs/y 2 dpi	-0.0173	-1.037 to 1.003	No	ns	>0.9999	D-G		Ace2 +/y 2 dpi vs. MP-ACE2 Hs/y 2 dpi	-0.0173	-1.037 to 1.003	No	ns	>0.9999	D-G		Ace2 +/y 2 dpi vs. MP-ACE2 Hs/y 2 dpi	-0.0173	-1.037 to 1.003	No	ns	>0.9999	D-G		Ace2 +/y 2 dpi vs. MP-ACE2 Hs/y 2 dpi	-0.0173	-1.037 to 1.003	No	ns	>0.9999	D-G		Ace2 +/y 2 dpi vs. MP-ACE2 Hs/y 2 dpi	-0.0173	-1.037 to 1.003	No	ns	>0.9999	D-G		Ace2 +/y 2 dpi vs. MP-ACE2 Hs/y 2 dpi	-0.0173	-1.037 to 1.003	No	ns	>0.9999	D-G		Ace2 +/y 2 dpi vs. MP-ACE2 Hs/y 2 dpi
	MP-ACE2 Hs/y2 dpi vs. Ace2 +/y 2 dpi	1.086	-0.07544 to 2.248	No	ns	0.0696	E-F		MP-ACE2 Hs/y2 dpi vs. Ace2 +/y 2 dpi	1.086	-0.07544 to 2.248	No	ns	0.0696	E-F		MP-ACE2 Hs/y2 dpi vs. Ace2 +/y 2 dpi	1.086	-0.07544 to 2.248	No	ns	0.0696	E-F		MP-ACE2 Hs/y2 dpi vs. Ace2 +/y 2 dpi	1.086	-0.07544 to 2.248	No	ns	0.0696	E-F		MP-ACE2 Hs/y2 dpi vs. Ace2 +/y 2 dpi	1.086	-0.07544 to 2.248	No	ns	0.0696	E-F		MP-ACE2 Hs/y2 dpi vs. Ace2 +/y 2 dpi	1.086	-0.07544 to 2.248	No	ns	0.0696	E-F		MP-ACE2 Hs/y2 dpi vs. Ace2 +/y 2 dpi
	MP-ACE2 Hs/y2 dpi vs. MP-ACE2 Hs/y 2 dpi	1.071	0.05077 to 2.091	Yes	*	0.0387	E-G		MP-ACE2 Hs/y2 dpi vs. MP-ACE2 Hs/y 2 dpi	1.071	0.05077 to 2.091	Yes	*	0.0387	E-G		MP-ACE2 Hs/y2 dpi vs. MP-ACE2 Hs/y 2 dpi	1.071	0.05077 to 2.091	Yes	*	0.0387	E-G		MP-ACE2 Hs/y2 dpi vs. MP-ACE2 Hs/y 2 dpi	1.071	0.05077 to 2.091	Yes	*	0.0387	E-G		MP-ACE2 Hs/y2 dpi vs. MP-ACE2 Hs/y 2 dpi	1.071	0.05077 to 2.091	Yes	*	0.0387	E-G		MP-ACE2 Hs/y2 dpi vs. MP-ACE2 Hs/y 2 dpi	1.071	0.05077 to 2.091	Yes	*	0.0387	E-G		MP-ACE2 Hs/y2 dpi vs. MP-ACE2 Hs/y 2 dpi
	Ace2 +/y 2 dpi vs. MP-ACE2 Hs/y 2 dpi	-0.01513	-1.126 to 1.095	No	ns	>0.9999	F-G		Ace2 +/y 2 dpi vs. MP-ACE2 Hs/y 2 dpi	-0.01513	-1.126 to 1.095	No	ns	>0.9999	F-G		Ace2 +/y 2 dpi vs. MP-ACE2 Hs/y 2 dpi	-0.01513	-1.126 to 1.095	No	ns	>0.9999	F-G		Ace2 +/y 2 dpi vs. MP-ACE2 Hs/y 2 dpi	-0.01513	-1.126 to 1.095	No	ns	>0.9999	F-G		Ace2 +/y 2 dpi vs. MP-ACE2 Hs/y 2 dpi	-0.01513	-1.126 to 1.095	No	ns	>0.9999	F-G		Ace2 +/y 2 dpi vs. MP-ACE2 Hs/y 2 dpi	-0.01513	-1.126 to 1.095	No	ns	>0.9999	F-G		Ace2 +/y 2 dpi vs. MP-ACE2 Hs/y 2 dpi
FIGURE 9G	ANOVA							FIGURE 9G	ANOVA							FIGURE 9G	ANOVA							FIGURE 9G	ANOVA							FIGURE 9G	ANOVA							FIGURE 9G	ANOVA							FIGURE 9G	ANOVA
	Number of families	1							Number of families	1							Number of families	1							Number of families	1							Number of families	1							Number of families	1							Number of families
	Number of comparisons per family	6							Number of comparisons per family	6							Number of comparisons per family	6							Number of comparisons per family	6							Number of comparisons per family	6							Number of comparisons per family	6							Number of comparisons per family
	Alpha	0.05							Alpha	0.05							Alpha	0.05							Alpha	0.05							Alpha	0.05							Alpha	0.05							Alpha
	Tukey's multiple comparisons test	Mean Diff.	95.00% CI of diff.	Below threshold?	Summary	Adjusted P Value			Tukey's multiple comparisons test	Mean Diff.	95.00% CI of diff.	Below threshold?	Summary	Adjusted P Value			Tukey's multiple comparisons test	Mean Diff.	95.00% CI of diff.	Below threshold?	Summary	Adjusted P Value			Tukey's multiple comparisons test	Mean Diff.	95.00% CI of diff.	Below threshold?	Summary	Adjusted P Value			Tukey's multiple comparisons test	Mean Diff.	95.00% CI of diff.	Below threshold?	Summary	Adjusted P Value			Tukey's multiple comparisons test	Mean Diff.	95.00% CI of diff.	Below threshold?	Summary	Adjusted P Value			Tukey's multiple comparisons test
	Ace2 +/y 2 dpi vs. MP-ACE2 Hs/y 2 dpi	-1.56	-2.817 to -0.3025	Yes	*	0.0144	D-E		Ace2 +/y 2 dpi vs. MP-ACE2 Hs/y 2 dpi	-1.56	-2.817 to -0.3025	Yes	*	0.0144	D-E		Ace2 +/y 2 dpi vs. MP-ACE2 Hs/y 2 dpi	-1.56	-2.817 to -0.3025	Yes	*	0.0144	D-E		Ace2 +/y 2 dpi vs. MP-ACE2 Hs/y 2 dpi	-1.56	-2.817 to -0.3025	Yes	*	0.0144	D-E		Ace2 +/y 2 dpi vs. MP-ACE2 Hs/y 2 dpi	-1.56	-2.817 to -0.3025	Yes	*	0.0144	D-E		Ace2 +/y 2 dpi vs. MP-ACE2 Hs/y 2 dpi	-1.56	-2.817 to -0.3025	Yes	*	0.0144	D-E		Ace2 +/y 2 dpi vs. MP-ACE2 Hs/y 2 dpi
	Ace2 +/y 2 dpi vs. Ace2 +/y 5 dpi	0.5167	-0.8416 to 1.875	No	ns	0.6794	D-F		Ace2 +/y 2 dpi vs. Ace2 +/y 5 dpi	0.5167	-0.8416 to 1.875	No	ns	0.6794	D-F		Ace2 +/y 2 dpi vs. Ace2 +/y 5 dpi	0.5167	-0.8416 to 1.875	No	ns	0.6794	D-F		Ace2 +/y 2 dpi vs. Ace2 +/y 5 dpi	0.5167	-0.8416 to 1.875	No	ns	0.6794	D-F		Ace2 +/y 2 dpi vs. Ace2 +/y 5 dpi	0.5167	-0.8416 to 1.875	No	ns	0.6794	D-F		Ace2 +/y 2 dpi vs. Ace2 +/y 5 dpi	0.5167	-0.8416 to 1.875	No	ns	0.6794	D-F		Ace2 +/y 2 dpi vs. Ace2 +/y 5 dpi
	Ace2 +/y 2 dpi vs. MP-ACE2 Hs/y 5 dpi	-0.964	-2.157 to 0.2290	No	ns	0.1302	D-G		Ace2 +/y 2 dpi vs. MP-ACE2 Hs/y 5 dpi	-0.964	-2.157 to 0.2290	No	ns	0.1302	D-G		Ace2 +/y 2 dpi vs. MP-ACE2 Hs/y 5 dpi	-0.964	-2.157 to 0.2290	No	ns	0.1302	D-G		Ace2 +/y 2 dpi vs. MP-ACE2 Hs/y 5 dpi	-0.964	-2.157 to 0.2290	No	ns	0.1302	D-G		Ace2 +/y 2 dpi vs. MP-ACE2 Hs/y 5 dpi	-0.964	-2.157 to 0.2290	No	ns	0.1302	D-G		Ace2 +/y 2 dpi vs. MP-ACE2 Hs/y 5 dpi	-0.964	-2.157 to 0.2290	No	ns	0.1302	D-G		Ace2 +/y 2 dpi vs. MP-ACE2 Hs/y 5 dpi
	MP-ACE2 Hs/y 2 dpi vs. Ace2 +/y 5 dpi	2.077	0.7184 to 3.435	Yes	**	0.0033	E-F		MP-ACE2 Hs/y 2 dpi vs. Ace2 +/y 5 dpi	2.077	0.7184 to 3.435	Yes	**	0.0033	E-F		MP-ACE2 Hs/y 2 dpi vs. Ace2 +/y 5 dpi	2.077	0.7184 to 3.435	Yes	**	0.0033	E-F		MP-ACE2 Hs/y 2 dpi vs. Ace2 +/y 5 dpi	2.077	0.7184 to 3.435	Yes	**	0.0033	E-F		MP-ACE2 Hs/y 2 dpi vs. Ace2 +/y 5 dpi	2.077	0.7184 to 3.435	Yes	**	0.0033	E-F		MP-ACE2 Hs/y 2 dpi vs. Ace2 +/y 5 dpi	2.077	0.7184 to 3.435	Yes	**	0.0033	E-F		MP-ACE2 Hs/y 2 dpi vs. Ace2 +/y 5 dpi
	MP-ACE2 Hs/y 2 dpi vs. MP-ACE2 Hs/y 5 dpi	0.596	-0.5970 to 1.789	No	ns	0.4763	E-G		MP-ACE2 Hs/y 2 dpi vs. MP-ACE2 Hs/y 5 dpi	0.596	-0.5970 to 1.789	No	ns	0.4763	E-G		MP-ACE2 Hs/y 2 dpi vs. MP-ACE2 Hs/y 5 dpi	0.596	-0.5970 to 1.789	No	ns	0.4763	E-G		MP-ACE2 Hs/y 2 dpi vs. MP-ACE2 Hs/y 5 dpi	0.596	-0.5970 to 1.789	No	ns	0.4763	E-G		MP-ACE2 Hs/y 2 dpi vs. MP-ACE2 Hs/y 5 dpi	0.596	-0.5970 to 1.789	No	ns	0.4763	E-G		MP-ACE2 Hs/y 2 dpi vs. MP-ACE2 Hs/y 5 dpi	0.596	-0.5970 to 1.789	No	ns	0.4763	E-G		MP-ACE2 Hs/y 2 dpi vs. MP-ACE2 Hs/y 5 dpi
	Ace2 +/y 5 dpi vs. MP-ACE2 Hs/y 5 dpi	-1.481	-2.779 to -0.1819	Yes	*	0.0242	F-G		Ace2 +/y 5 dpi vs. MP-ACE2 Hs/y 5 dpi	-1.481	-2.779 to -0.1819	Yes	*	0.0242	F-G		Ace2 +/y 5 dpi vs. MP-ACE2 Hs/y 5 dpi	-1.481	-2.779 to -0.1819	Yes	*	0.0242	F-G		Ace2 +/y 5 dpi vs. MP-ACE2 Hs/y 5 dpi	-1.481	-2.779 to -0.1819	Yes	*	0.0242	F-G		Ace2 +/y 5 dpi vs. MP-ACE2 Hs/y 5 dpi	-1.481	-2.779 to -0.1819	Yes	*	0.0242	F-G		Ace2 +/y 5 dpi vs. MP-ACE2 Hs/y 5 dpi	-1.481	-2.779 to -0.1819	Yes	*	0.0242	F-G		Ace2 +/y 5 dpi vs. MP-ACE2 Hs/y 5 dpi
FIGURE 9H	ANOVA							FIGURE 9H	ANOVA							FIGURE 9H	ANOVA							FIGURE 9H	ANOVA							FIGURE 9H	ANOVA							FIGURE 9H	ANOVA							FIGURE 9H	ANOVA
	Number of families	1							Number of families	1							Number of families	1							Number of families	1							Number of families	1							Number of families	1							Number of families
	Number of comparisons per family	6							Number of comparisons per family	6							Number of comparisons per family	6							Number of comparisons per family	6							Number of comparisons per family	6							Number of comparisons per family	6							Number of comparisons per family
	Alpha	0.05							Alpha	0.05							Alpha	0.05							Alpha	0.05							Alpha	0.05							Alpha	0.05							Alpha
	Tukey's multiple comparisons test	Mean Diff.	95.00% CI of diff.	Below threshold?	Summary	Adjusted P Value			Tukey's multiple comparisons test	Mean Diff.	95.00% CI of diff.	Below threshold?	Summary	Adjusted P Value			Tukey's multiple comparisons test	Mean Diff.	95.00% CI of diff.	Below threshold?	Summary	Adjusted P Value			Tukey's multiple comparisons test	Mean Diff.	95.00% CI of diff.	Below threshold?	Summary	Adjusted P Value			Tukey's multiple comparisons test	Mean Diff.	95.00% CI of diff.	Below threshold?	Summary	Adjusted P Value			Tukey's multiple comparisons test	Mean Diff.	95.00% CI of diff.	Below threshold?	Summary	Adjusted P Value			Tukey's multiple comparisons test
	Ace2 +/y 2 dpi vs. MP-ACE2 Hs/y2 dpi	-8.188	-11.30 to -5.076	Yes	****	<0.0001	D-E		Ace2 +/y 2 dpi vs. MP-ACE2 Hs/y2 dpi	-8.188	-11.30 to -5.076	Yes	****	<0.0001	D-E		Ace2 +/y 2 dpi vs. MP-ACE2 Hs/y2 dpi	-8.188	-11.30 to -5.076	Yes	****	<0.0001	D-E		Ace2 +/y 2 dpi vs. MP-ACE2 Hs/y2 dpi	-8.188	-11.30 to -5.076	Yes	****	<0.0001	D-E		Ace2 +/y 2 dpi vs. MP-ACE2 Hs/y2 dpi	-8.188	-11.30 to -5.076	Yes	****	<0.0001	D-E		Ace2 +/y 2 dpi vs. MP-ACE2 Hs/y2 dpi	-8.188	-11.30 to -5.076	Yes	****	<0.0001	D-E		Ace2 +/y 2 dpi vs. MP-ACE2 Hs/y2 dpi
	Ace2 +/y 2 dpi vs. Ace2 +/y 2 dpi	0.6177	-2.743 to 3.979	No	ns	0.946	D-F		Ace2 +/y 2 dpi vs. Ace2 +/y 2 dpi	0.6177	-2.743 to 3.979	No	ns	0.946	D-F		Ace2 +/y 2 dpi vs. Ace2 +/y 2 dpi	0.6177	-2.743 to 3.979	No	ns	0.946	D-F		Ace2 +/y 2 dpi vs. Ace2 +/y 2 dpi	0.6177	-2.743 to 3.979	No	ns	0.946	D-F		Ace2 +/y 2 dpi vs. Ace2 +/y 2 dpi	0.6177	-2.743 to 3.979	No	ns	0.946	D-F		Ace2 +/y 2 dpi vs. Ace2 +/y 2 dpi	0.6177	-2.743 to 3.979	No	ns	0.946	D-F		Ace2 +/y 2 dpi vs. Ace2 +/y 2 dpi
	Ace2 +/y 2 dpi vs. MP-ACE2 Hs/y 2 dpi	0.6998	-2.252 to 3.652	No	ns	0.8936	D-G		Ace2 +/y 2 dpi vs. MP-ACE2 Hs/y 2 dpi	0.6998	-2.252 to 3.652	No	ns	0.8936	D-G		Ace2 +/y 2 dpi vs. MP-ACE2 Hs/y 2 dpi	0.6998	-2.252 to 3.652	No	ns	0.8936	D-G		Ace2 +/y 2 dpi vs. MP-ACE2 Hs/y 2 dpi	0.6998	-2.252 to 3.652	No	ns	0.8936	D-G		Ace2 +/y 2 dpi vs. MP-ACE2 Hs/y 2 dpi	0.6998	-2.252 to 3.652	No	ns	0.8936	D-G		Ace2 +/y 2 dpi vs. MP-ACE2 Hs/y 2 dpi	0.6998	-2.252 to 3.652	No	ns	0.8936	D-G		Ace2 +/y 2 dpi vs. MP-ACE2 Hs/y 2 dpi
	MP-ACE2 Hs/y2 dpi vs. Ace2 +/y 2 dpi	8.805	5.445 to 12.17	Yes	****	<0.0001	E-F		MP-ACE2 Hs/y2 dpi vs. Ace2 +/y 2 dpi	8.805	5.445 to 12.17	Yes	****	<0.0001	E-F		MP-ACE2 Hs/y2 dpi vs. Ace2 +/y 2 dpi	8.805	5.445 to 12.17	Yes	****	<0.0001	E-F		MP-ACE2 Hs/y2 dpi vs. Ace2 +/y 2 dpi	8.805	5.445 to 12.17	Yes	****	<0.0001	E-F		MP-ACE2 Hs/y2 dpi vs. Ace2 +/y 2 dpi	8.805	5.445 to 12.17	Yes	****	<0.0001	E-F		MP-ACE2 Hs/y2 dpi vs. Ace2 +/y 2 dpi	8.805	5.445 to 12.17	Yes	****	<0.0001	E-F		MP-ACE2 Hs/y2 dpi vs. Ace2 +/y 2 dpi
	MP-ACE2 Hs/y2 dpi vs. MP-ACE2 Hs/y 2 dpi	8.888	5.936 to 11.84	Yes	****	<0.0001	E-G		MP-ACE2 Hs/y2 dpi vs. MP-ACE2 Hs/y 2 dpi	8.888	5.936 to 11.84	Yes	****	<0.0001	E-G		MP-ACE2 Hs/y2 dpi vs. MP-ACE2 Hs/y 2 dpi	8.888	5.936 to 11.84	Yes	****	<0.0001	E-G		MP-ACE2 Hs/y2 dpi vs. MP-ACE2 Hs/y 2 dpi	8.888	5.936 to 11.84	Yes	****	<0.0001	E-G		MP-ACE2 Hs/y2 dpi vs. MP-ACE2 Hs/y 2 dpi	8.888	5.936 to 11.84	Yes	****	<0.0001	E-G		MP-ACE2 Hs/y2 dpi vs. MP-ACE2 Hs/y 2 dpi	8.888	5.936 to 11.84	Yes	****	<0.0001	E-G		MP-ACE2 Hs/y2 dpi vs. MP-ACE2 Hs/y 2 dpi
	Ace2 +/y 2 dpi vs. MP-ACE2 Hs/y 2 dpi	0.08213	-3.132 to 3.296	No	ns	0.9998	F-G		Ace2 +/y 2 dpi vs. MP-ACE2 Hs/y 2 dpi	0.08213	-3.132 to 3.296	No	ns	0.9998	F-G		Ace2 +/y 2 dpi vs. MP-ACE2 Hs/y 2 dpi	0.08213	-3.132 to 3.296	No	ns	0.9998	F-G		Ace2 +/y 2 dpi vs. MP-ACE2 Hs/y 2 dpi	0.08213	-3.132 to 3.296	No	ns	0.9998	F-G		Ace2 +/y 2 dpi vs. MP-ACE2 Hs/y 2 dpi	0.08213	-3.132 to 3.296	No	ns	0.9998	F-G		Ace2 +/y 2 dpi vs. MP-ACE2 Hs/y 2 dpi	0.08213	-3.132 to 3.296	No	ns	0.9998	F-G		Ace2 +/y 2 dpi vs. MP-ACE2 Hs/y 2 dpi
S1 Fig	ANOVA
supplementary figure	Number of families	1
jejunum	Number of comparisons per family	6
	Alpha	0.05
	Tukey's multiple comparisons test	Mean Diff.	95.00% CI of diff.	Below threshold?	Summary	Adjusted P Value
	mAce2 f vs. MP-ACE2 f	1674	-479.1 to 3827	No	ns	0.1363
	mAce2 f vs. mAce2 m	711.3	-1442 to 2865	No	ns	0.7226
	mAce2 f vs. MP-ACE2 m	4198	2045 to 6351	Yes	**	0.0011
	MP-ACE2 f vs. mAce2 m	-962.9	-3116 to 1190	No	ns	0.5157
	MP-ACE2 f vs. MP-ACE2 m	2524	370.4 to 4677	Yes	*	0.0233
	mAce2 m vs. MP-ACE2 m	3487	1333 to 5640	Yes	**	0.0037
	Welch's t test
S3 Fig	Muc5ac OE
supplementary figure enrichement for RE and OR	vs.
	Muc5ac RE
	Unpaired t test with Welch's correction
	P value	0.0052
	P value summary	**
	Significantly different (P < 0.05)?	Yes
	One- or two-tailed P value?	Two-tailed
	Welch-corrected t, df	t=3.410, df=12.00
	Welch's t test
	Ugt2a1/2 OE
	vs.
	Ugt2a1/2 RE
	Unpaired t test with Welch's correction
	P value	<0.0001
	P value summary	****
	Significantly different (P < 0.05)?	Yes
	One- or two-tailed P value?	Two-tailed
	Welch-corrected t, df	t=8.098, df=20.78
[truncated: 4,375 more columns]
