# Supplementary material for: Human ACE2 expression, a major tropism determinant for SARS-CoV-2, is regulated by upstream and intragenic elements
Source: PLoS Pathog. 2023 Feb 22;19(2):e1011168. doi: 10.1371/journal.ppat.1011168 (PMC9987828; doi:10.1371/journal.ppat.1011168)
Supplement: S2 Table — (XLSX) [file ppat.1011168.s005.xlsx]

## Sheet: Table 2
Supplementary Table 2: Statistical analysis of ACE2 Activity Levels
			P-value
Figure	3D	3E	4B	4D	4F	5E	5E	Extended Data 2B
Group	Kidney	Urine	Lung	Trachea	Nasal	Lung lysates	BALF	Heart
mAce2 f vs mAce2 m	ns	ns	ns	ns	ns	na	na	ns
mAce2 f vs MP-ACE2 f	ns	ns	***	ns	ns	na	na	****
mAce2 f vs MP-ACE2 m	ns	ns	***	ns	***	na	na	****
mAce2 f vs hACE2 f	*	ns	****	ns	****	na	na	****
mAce2 f vs hACE2 m	***	*	****	ns	****	na	na	****
mAce2 m vs MP-ACE2 f	ns	ns	****	ns	ns	na	na	***
mAce2 m vs MP-ACE2 m	ns	ns	****	ns	***	***	****	***
mAce2 m vs hACE2 f	ns	ns	****	ns	****	na	na	***
mAce2 m vs hACE2 m	****	ns	****	ns	****	na	na	***
MP-ACE2 f vs MP-ACE2 m	*	ns	ns	ns	*	na	na	ns
MP-ACE2 f vs hACE2 f	**	ns	ns	ns	****	na	na	***
MP-ACE2 f vs hACE2 m	**	*	ns	ns	****	na	na	****
MP-ACE2 m vs hACE2 f	*	ns	ns	ns	****	na	na	***
MP-ACE2 m vs hACE2 m	**	ns	ns	ns	****	na	na	****
hACE2 f vs hACE2 m	***	ns	ns	ns	ns	na	na	ns
Notes: Statistical analyses for ACE2 activity levels were performed using GraphPad Prism 9.3.0.
Brown-Forsythe and Welch ANOVA test was used for kidney and urine samples. Ordinary one-way
ANOVA was used for lung, trachea, nasal, lung lysate, and BALF samples. Student's unpaired t-test
was performed for heart samples. Statistical significances: *p<0.05; **p<0.01; ***p<0.005; ****p<0.001.
Abbreviations: ns, not significant; na, not applicable.
