# Supplementary material for: Human ACE2 expression, a major tropism determinant for SARS-CoV-2, is regulated by upstream and intragenic elements
Source: PLoS Pathog. 2023 Feb 22;19(2):e1011168. doi: 10.1371/journal.ppat.1011168 (PMC9987828; doi:10.1371/journal.ppat.1011168)
Supplement: S3 Table — (XLSX) [file ppat.1011168.s006.xlsx]

## Sheet: Table 3
	Supplementary Table 3: Primers used for quantitative PCR
	Amplicon	Forward primer	Reverse primer
	Human ACE2 (exon 13-14)	TGTGGGATGGAGTACCGACT	TCATTGTCGTTCCATTCATATGCT
	Mouse Ace2 (exons 13-15)	TGAATGGAGCCCATATGCCG	GCAACAGATGATCGGAACAGG
	Short ACE2 (exonsX-Y)	AGGTTGCAGGCTTGTGAGAG	ATGAGCTGTCAGGAAGTCGTC
	Full Length ACE2 (exons 2-4)	CAAGAGCAAACGGTTGAACAC	CCAGAGCCTCTCATTGTAGTCT
	Human ACE2 exon 1a	TCATGGATGCGCTTTGGATTT	AAGATCCCATCCACTGAGCAA
	Mouse Ace2 exon 1a	TTCCACGTGACCTTGACTGAG	TGACTTTCCCTAGACTAAAACCTCC
